# Supplementary material for: Diversity of Antifungal Properties in Bacterial Isolates from Different Plant Species Growing Across Uzbekistan
Source: Microorganisms. 2025 May 20;13(5):1161. doi: 10.3390/microorganisms13051161 (PMC12114544; doi:10.3390/microorganisms13051161)
Supplement: Supplementary file 1 [file microorganisms-13-01161-s001.zip]

Archive with 1 entries (1 files):
- microorganisms-3628633-supplementary.pdf
